# Supplementary material for: Protoplast isolation and transient transformation system for Ginkgo biloba L
Source: Front Plant Sci. 2023 Mar 15;14:1145754. doi: 10.3389/fpls.2023.1145754 (PMC10099357; doi:10.3389/fpls.2023.1145754)
Supplement: Supplementary file 3 [file Table_1.xlsx]

## Sheet: Sheet1
Supplementary Table 1 Primer sequence
	GeneID	Primer-F	Primer-R
CDS	Chr3.406.1	ATGGTGCATCCTTCATTGGC	TTAATTAGGTCGCATGAAACTTAAAAG
CDS	Chr5.1249.1	ATGGACAGCAATAATATAATTCG	CTAGTTCAAAAAGTCTTCCAGGG
qRT-PCR	GbGAPDH	GGTGCCAAAAAGGTGGTCAT	CAACAACGAACATGGGAGCAT
qRT-PCR	Chr3.406.1	GCAGGACAAGTTCAGATTC	GGAAGAGCAGAAGACCAT
qRT-PCR	Chr5.1249.1	ATGGATACACTGCGAACA	GAGCCTTCTTACCTCTAATGA
