# Supplementary material for: Protoplast isolation and transient transformation system for Ginkgo biloba L
Source: Front Plant Sci. 2023 Mar 15;14:1145754. doi: 10.3389/fpls.2023.1145754 (PMC10099357; doi:10.3389/fpls.2023.1145754)
Supplement: Supplementary file 4 [file Table_2.xlsx]

## Sheet: Sheet1
Supplementary Table 2 Raw data of RT-qPCR
Sample	gene	Ct
CK	GAPDH	20.603
CK	GAPDH	20.837
CK	GAPDH	20.625
TO-Chr3.406.1	GAPDH	21.361
TO-Chr3.406.1	GAPDH	21.941
TO-Chr3.406.1	GAPDH	21.873
TO-Chr5.1249.1	GAPDH	21.551
TO-Chr5.1249.1	GAPDH	21.727
TO-Chr5.1249.1	GAPDH	21.478
CK	Chr3.406.1	33.875
CK	Chr3.406.1	33.83
CK	Chr3.406.1	33.853
TO-Chr3.406.1	Chr3.406.1	18.425
TO-Chr3.406.1	Chr3.406.1	18.445
TO-Chr3.406.1	Chr3.406.1	18.215
CK	Chr5.1249.1	33.771
CK	Chr5.1249.1	33.814
CK	Chr5.1249.1	34.005
TO-Chr5.1249.1	Chr5.1249.1	19.551
TO-Chr5.1249.1	Chr5.1249.1	20.078
TO-Chr5.1249.1	Chr5.1249.1	19.929
